# Supplementary material for: Optimising Regimen of Co-Amoxiclav (ORCA)—The Safety and Efficacy of Intravenous Co-Amoxiclav at Higher Dosing Frequency in Patients with Diabetic Foot Infection
Source: Antibiotics (Basel). 2025 Jul 28;14(8):758. doi: 10.3390/antibiotics14080758 (PMC12382847; doi:10.3390/antibiotics14080758)
Supplement: Supplementary file 1 [file antibiotics-14-00758-s001.zip]

Archive with 1 entries (1 files):
- antibiotics-3715387-supplementary.pdf
